# Supplementary material for: Establishment of a Mandarin Chinese Version of the Oral Frailty Index-8 and Exploration of the Association Between Oral Frailty and Sarcopenia
Source: Geriatrics (Basel). 2025 Mar 17;10(2):47. doi: 10.3390/geriatrics10020047 (PMC11932261; doi:10.3390/geriatrics10020047)
Supplement: Supplementary file 1 [file geriatrics-10-00047-s001.zip]

Archive with 1 entries (1 files):
- geriatrics-3203089-supplementary.pdf
